# Supplementary material for: Pollination service provided by honey bees to buzz-pollinated crops in the Neotropics
Source: PLoS One. 2023 Jan 25;18(1):e0280875. doi: 10.1371/journal.pone.0280875 (PMC9876385; doi:10.1371/journal.pone.0280875)
Supplement: S1 Data — (ZIP) [file pone.0280875.s004.zip]

Archive with 6 entries (6 files):
- FruitSet_Eggplant.csv
- FruitW_Eggplant.csv
- SeedN_Annatto.csv
- Data_eggplant final.xlsx
- FruitSet_Annatto.csv
- Data_Annatto final.xlsx
