# Supplementary material for: Pollination service provided by honey bees to buzz-pollinated crops in the Neotropics
Source: PLoS One. 2023 Jan 25;18(1):e0280875. doi: 10.1371/journal.pone.0280875 (PMC9876385; doi:10.1371/journal.pone.0280875)
Supplement: S1 Data — (ZIP) [file pone.0280875.s004.zip › FruitSet_Eggplant.csv]

TREATMENTS	Number of fruit per plant
EXC	1
EXC	0
EXC	1
EXC	0
EXC	0
EXC	0
EXC	1
EXC	0
EXC	0
EXC	1
EXC	1
EXC	0
EXC	1
EXC	0
EXC	2
OPEN	2
OPEN	3
OPEN	3
OPEN	2
OPEN	3
OPEN	2
OPEN	3
OPEN	2
OPEN	2
OPEN	3
OPEN	3
OPEN	2
OPEN	3
OPEN	3
OPEN	3
PLUS	3
PLUS	3
PLUS	2
PLUS	3
PLUS	3
PLUS	3
PLUS	3
PLUS	3
PLUS	3
PLUS	3
PLUS	3
PLUS	3
PLUS	3
PLUS	3
PLUS	3
NBZ	2
NBZ	2
NBZ	3
NBZ	2
NBZ	2
NBZ	3
NBZ	2
NBZ	2
NBZ	1
NBZ	1
NBZ	1
NBZ	3
NBZ	1
NBZ	3
NBZ	2
AHB1	1
AHB1	1
AHB1	1
AHB1	0
AHB1	1
AHB1	0
AHB1	0
AHB1	1
AHB1	1
AHB1	2
AHB1	0
AHB1	1
AHB1	1
AHB1	0
AHB1	0
AHB2	1
AHB2	1
AHB2	2
AHB2	2
AHB2	2
AHB2	2
AHB2	1
AHB2	2
AHB2	2
AHB2	2
AHB2	2
AHB2	2
AHB2	2
AHB2	1
AHB2	1
AHB3	2
AHB3	2
AHB3	2
AHB3	3
AHB3	2
AHB3	1
AHB3	2
AHB3	3
AHB3	2
AHB3	3
AHB3	2
AHB3	2
AHB3	2
AHB3	2
AHB3	2
