# Supplementary material for: Pollination service provided by honey bees to buzz-pollinated crops in the Neotropics
Source: PLoS One. 2023 Jan 25;18(1):e0280875. doi: 10.1371/journal.pone.0280875 (PMC9876385; doi:10.1371/journal.pone.0280875)
Supplement: S1 Data — (ZIP) [file pone.0280875.s004.zip › FruitW_Eggplant.csv]

FruitWeight	TREATMENTS
200	EXC
190	EXC
215	EXC
220	EXC
190	EXC
215	EXC
192.5	EXC
380	OPEN
385	OPEN
360	OPEN
385	OPEN
445	OPEN
380	OPEN
375	OPEN
390	OPEN
405	OPEN
395	OPEN
400	OPEN
395	OPEN
410	OPEN
375	OPEN
375	OPEN
410	OPEN
400	OPEN
390	OPEN
410	OPEN
370	OPEN
405	OPEN
410	OPEN
385	OPEN
390	OPEN
330	OPEN
385	OPEN
385	OPEN
375	OPEN
400	OPEN
385	OPEN
370	OPEN
390	OPEN
395	OPEN
400	OPEN
410	OPEN
340	OPEN
395	OPEN
385	OPEN
405	OPEN
445	PLUS
460	PLUS
455	PLUS
485	PLUS
450	PLUS
495	PLUS
475	PLUS
455	PLUS
465	PLUS
485	PLUS
465	PLUS
485	PLUS
490	PLUS
495	PLUS
495	PLUS
450	PLUS
490	PLUS
495	PLUS
474.55	PLUS
490	PLUS
475	PLUS
480	PLUS
500	PLUS
480	PLUS
475	PLUS
490	PLUS
465	PLUS
465	PLUS
490	PLUS
470	PLUS
465	PLUS
465	PLUS
455	PLUS
465	PLUS
485	PLUS
475	PLUS
480	PLUS
475	PLUS
480	PLUS
480	PLUS
485	PLUS
465	PLUS
455	PLUS
460	PLUS
320	NBZ
275	NBZ
370	NBZ
280	NBZ
330	NBZ
270	NBZ
270	NBZ
290	NBZ
285	NBZ
275	NBZ
305	NBZ
280	NBZ
310	NBZ
295	NBZ
315	NBZ
275	NBZ
285	NBZ
260	NBZ
305	NBZ
255	NBZ
300	NBZ
295	NBZ
295	NBZ
290	NBZ
260	NBZ
300	NBZ
290	NBZ
295	NBZ
295	NBZ
325	NBZ
235	AHB1
255	AHB1
230	AHB1
245	AHB1
235	AHB1
225	AHB1
215	AHB1
225	AHB1
205	AHB1
235	AHB1
265	AHB2
245	AHB2
245	AHB2
250	AHB2
255	AHB2
280	AHB2
240	AHB2
260	AHB2
240	AHB2
270	AHB2
250	AHB2
260	AHB2
245	AHB2
280	AHB2
275	AHB2
265	AHB2
235	AHB2
235	AHB2
275	AHB2
250	AHB2
235	AHB2
250	AHB2
270	AHB2
245	AHB2
240	AHB2
300	AHB3
315	AHB3
310	AHB3
245	AHB3
250	AHB3
235	AHB3
305	AHB3
250	AHB3
315	AHB3
310	AHB3
310	AHB3
230	AHB3
265	AHB3
285	AHB3
240	AHB3
300	AHB3
255	AHB3
315	AHB3
270	AHB3
290	AHB3
205	AHB3
245	AHB3
265	AHB3
255	AHB3
275	AHB3
275	AHB3
290	AHB3
285	AHB3
260	AHB3
235	AHB3
285	AHB3
310	AHB3
