# Supplementary material for: Pollination service provided by honey bees to buzz-pollinated crops in the Neotropics
Source: PLoS One. 2023 Jan 25;18(1):e0280875. doi: 10.1371/journal.pone.0280875 (PMC9876385; doi:10.1371/journal.pone.0280875)
Supplement: S1 Data — (ZIP) [file pone.0280875.s004.zip › SeedN_Annatto.csv]

Seed number	TREATMENTS
16	EXC
14	EXC
8	EXC
6	EXC
7	EXC
11	OPEN
18	OPEN
28	OPEN
16	OPEN
17	OPEN
15	OPEN
19	OPEN
13	OPEN
11	OPEN
18	OPEN
10	OPEN
33	OPEN
34	OPEN
32	OPEN
30	OPEN
23	OPEN
32	OPEN
23	OPEN
29	OPEN
28	PLUS
14	PLUS
33	PLUS
24	PLUS
37	PLUS
23	PLUS
32	PLUS
28	PLUS
15	PLUS
31	PLUS
34	PLUS
28	PLUS
28	PLUS
21	PLUS
29	PLUS
24	PLUS
38	PLUS
34	PLUS
28	PLUS
24	PLUS
32	PLUS
34	PLUS
26	PLUS
39	PLUS
33	PLUS
34	PLUS
28	PLUS
30	NB
17	NB
25	NB
8	NB
5	NB
6	NB
3	NB
29	NB
4	NB
18	NB
26	NB
25	NB
18	NB
23	NB
10	NB
7	NB
7	NB
23	NB
10	NB
7	AHB1
14	AHB1
14	AHB1
17	AHB1
4	AHB1
22	AHB1
5	AHB1
17	AHB1
26	AHB1
13	AHB1
13	AHB1
13	AHB1
5	AHB1
8	AHB1
26	AHB1
15	AHB1
24	AHB1
24	AHB1
24	AHB1
17	AHB2
4	AHB2
6	AHB2
13	AHB2
4	AHB2
18	AHB2
8	AHB2
2	AHB2
25	AHB2
21	AHB2
4	AHB2
21	AHB2
17	AHB2
11	AHB2
22	AHB2
29	AHB2
16	AHB2
27	AHB2
14	AHB2
26	AHB2
24	AHB2
8	AHB3
24	AHB3
15	AHB3
13	AHB3
10	AHB3
18	AHB3
19	AHB3
16	AHB3
22	AHB3
26	AHB3
15	AHB3
6	AHB3
15	AHB3
29	AHB3
7	AHB3
12	AHB3
16	AHB3
13	AHB3
20	AHB4
20	AHB4
8	AHB4
5	AHB4
24	AHB4
6	AHB4
15	AHB4
21	AHB4
6	AHB4
26	AHB4
22	AHB4
12	AHB4
17	AHB4
27	AHB4
11	AHB4
20	AHB4
18	AHB4
