# Supplementary material for: Pollination service provided by honey bees to buzz-pollinated crops in the Neotropics
Source: PLoS One. 2023 Jan 25;18(1):e0280875. doi: 10.1371/journal.pone.0280875 (PMC9876385; doi:10.1371/journal.pone.0280875)
Supplement: S1 Data — (ZIP) [file pone.0280875.s004.zip › Data_eggplant final.xlsx]

## Sheet: correlation fruit weight seed n
Weight	Seed
150	701
160	828
175	911
185	753
190	811
200	984
205	1100
220	998
215	1058
250	1030
235	1189
265	1174
275	1245
285	1200
295	1125
305	1241
310	1207
345	1245
370	1280
410	1322

## Sheet: fruit wgt x treatment and seed
	TREATMENT
FRUIT ID	AHB3 (g)	AHB3seed	AHB2 (g)	AHB2seed	AHB1 (g)	AHB1seed	Buzz pollination (g)	BuzzPseed	PLUS (g)	PLUSseed	OPEN (g)	OPENseed	EXC (g)	EXCseed
1	300	1206.86	265	1142.86	235	1072.83	320	1237.15	445	1364.76	380	1308.88	200	964.575
2	315	1229.94	245	1098.08	255	1121.35	275	1162.81	460	1375.41	385	1313.85	190	926.319
3	310	1222.49	245	1098.08	230	1059.38	370	1298.54	455	1371.94	360	1287.63	215	1015.29
4	245	1098.08	250	1109.95	245	1098.08	280	1172.25	485	1391.7	385	1313.85	220	1030.65
5	250	1109.95	255	1121.35	235	1072.83	330	1250.92	450	1368.39	445	1364.76	190	926.319
6	235	1072.83	280	1172.25	225	1045.34	270	1153.02	495	1397.76	380	1308.88	215	1015.29
7	305	1214.81	240	1085.72	215	1015.29	270	1153.02	475	1385.39	375	1303.78	192.5	936.256
8	250	1109.95	260	1132.31	225	1045.34	290	1190.15	455	1371.94	390	1318.69
9	315	1229.94	240	1085.72	205	982.303	285	1181.36	465	1378.81	405	1332.49
10	310	1222.49	270	1153.02	235	1072.83	275	1162.81	485	1391.7	395	1323.41
11	310	1222.49	250	1109.95			305	1214.81	465	1378.81	400	1328.01
12	230	1059.38	260	1132.31			280	1172.25	485	1391.7	395	1323.41
13	265	1142.86	245	1098.08			310	1222.49	490	1394.76	410	1336.87
14	285	1181.36	280	1172.25			295	1198.65	495	1397.76	375	1303.78
15	240	1085.72	275	1162.81			315	1229.94	495	1397.76	375	1303.78
16	300	1206.86	265	1142.86			275	1162.81	450	1368.39	410	1336.87
17	255	1121.35	235	1072.83			285	1181.36	490	1394.76	400	1328.01
18	315	1229.94	235	1072.83			260	1132.31	495	1397.76	390	1318.69
19	270	1153.02	275	1162.81			305	1214.81	474.55	1385.1	410	1336.87
20	290	1190.15	250	1109.95			255	1121.35	490	1394.76	370	1298.54
21	205	982.303	235	1072.83			300	1206.86	475	1385.39	405	1332.49
22	245	1098.08	250	1109.95			295	1198.65	480	1388.58	410	1336.87
23	265	1142.86	270	1153.02			295	1198.65	500	1400.69	385	1313.85
24	255	1121.35	245	1098.08			290	1190.15	480	1388.58	390	1318.69
25	275	1162.81	240	1085.72			260	1132.31	475	1385.39	330	1250.92
26	275	1162.81					300	1206.86	490	1394.76	385	1313.85
27	290	1190.15					290	1190.15	465	1378.81	385	1313.85
28	285	1181.36					295	1198.65	465	1378.81	375	1303.78
29	260	1132.31					295	1198.65	490	1394.76	400	1328.01
30	235	1072.83					325	1244.14	470	1382.14	385	1313.85
31	285	1181.36							465	1378.81	370	1298.54
32	310	1222.49							465	1378.81	390	1318.69
33									455	1371.94	395	1323.41
34									465	1378.81	400	1328.01
35									485	1391.7	410	1336.87
36									475	1385.39	340	1263.87
37									480	1388.58	395	1323.41
38									475	1385.39	385	1313.85
39									480	1388.58	405	1332.49
40									480	1388.58
41									485	1391.7
42									465	1378.81
43									455	1371.94
44									460	1375.41
total	8780	36961.2	6360	27955.6	2305	10585.6	8795	35777.9	20879.5	60931.7	15175	51356.3	1422.5	6814.7
MEAN	274.375	1155.04	254.4	1118.23	230.5	1058.56	293.167	1192.6	474.535	1384.81	389.103	1316.83	203.214	973.528

## Sheet: Fruit produced per plant
FRUIT PRODUCED PER 3 FLOWERS PER PLANT ONE WEEK AFTER TREATMENT APPLICATION
TREE	TREATMENTS
	EXC	OPEN	PLUS	NBZ	AHB1	AHB2	AHB3
1	1	2	3	2	1	1	2
2	0	3	3	2	1	1	2
3	1	3	2	3	1	2	2
4	0	2	3	2	0	2	3
5	0	3	3	2	1	2	2
6	0	2	3	3	0	2	1
7	1	3	3	2	0	1	2
8	0	2	3	2	1	2	3
9	0	2	3	1	1	2	2
10	1	3	3	1	2	2	3
11	1	3	3	1	0	2	2
12	0	2	3	3	1	2	2
13	1	3	3	1	1	2	2
14	0	3	3	3	0	1	2
15	2	3	3	2	0	1	2
total	8	39	44	30	10	25	32
avg FRUIT set per treatment	0.533333	2.6	2.93333	2	0.666667	1.66667	2.13333
fruit set	17.7778	86.6667	97.7778	66.6667	22.2222	55.5556	71.1111

## Sheet: Bee n x guild
Bee type by time of day
Guild	Hours	Day 1	Day 2	Day 3	Day 4	Day 5	MEAN	Std. Dev.	S.Err.
AHB	08:00:00	15	12	9	10	15	12.2	2.77489	1.24097
	10:00:00	21	19	13	16	21	18	3.4641	1.54919
	12:00:00	26	25	20	21	25	23.4	2.70185	1.2083
	14:00:00	26	28	17	21	26	23.6	4.50555	2.01494
	16:00:00	17	19	15	14	19	16.8	2.28035	1.0198
NBZ	08:00:00	6	7	6	6	3	5.6	1.51658	0.678233
	10:00:00	12	12	11	8	8	10.2	2.04939	0.916515
	12:00:00	15	18	12	13	13	14.2	2.38747	1.06771
	14:00:00	10	11	10	9	12	10.4	1.14018	0.509902
	16:00:00	5	6	3	3	6	4.6	1.51658	0.678233
NB	08:00:00	5	3	3	3	2	3.2	1.09545	0.969536
	10:00:00	6	7	7	4	7	6.2	1.30384	0.83666
	12:00:00	7	8	9	9	8	8.2	0.83666	0.860233
	14:00:00	8	7	8	4	5	6.4	1.81659	0.87178
	16:00:00	3	2	3	2	6	3.2	1.81659	0.812404

## Sheet: Bee Genera abundance
	ABUNDANCE OF BEE GENERA PER TRANSECT ON DAYS OF SAMPLING
Genus	Species ID	Day 1	Day 2	Day 3	Day 4	Day 5	MEAN	Std Dev	S.Err.	%
Apis	1	105	103	74	82	106	94	14.9164	6.67083	60.7235
Euglossa	2	12	12	6	4	4	7.6	4.09878	1.83303	4.90956
Augochlora	3	10	14	10	10	14	11.6	2.19089	0.979796	7.49354
Lasioglossum	4	17	19	15	16	16	16.6	1.51658	2.04939	10.7235
Xylocopa	5	5	4	7	5	4	5	1.22474	0.678233	3.22997
Eulaema	6	4	5	4	4	4	4.2	0.447214	0.547723	2.71318
Nannotrigona	7	8	10	7	9	10	8.8	1.30384	0.2	5.68475
Frieseomelitta	8	7	6	8	8	6	7	1	0.663325	4.52196
TOTAL							154.8			100
