# Supplementary material for: Pollination service provided by honey bees to buzz-pollinated crops in the Neotropics
Source: PLoS One. 2023 Jan 25;18(1):e0280875. doi: 10.1371/journal.pone.0280875 (PMC9876385; doi:10.1371/journal.pone.0280875)
Supplement: S1 Data — (ZIP) [file pone.0280875.s004.zip › Data_Annatto final.xlsx]

## Sheet: Fruit produced per plant
FRUIT PRODUCED PER 3 FLOWERS PER PLANT ONE WEEK AFTER TREATMENT APPLICATION
TREES	TREATMENTS
	EXC	OPEN	PLUS	NB	AHB1	AHB2	AHB3	AHB4
1	0	3	2	2	1	3	1	2
2	1	0	0	1	1	1	0	0
3	1	2	1	2	1	1	3	2
4	0	1	3	2	2	3	1	2
5	2	2	3	1	2	2	2	2
6	0	1	2	3	1	1	0	1
7	0	0	3	1	0	1	2	1
8	0	2	2	1	3	3	3	2
9	0	2	2	1	0	0	1	3
10	0	3	2	2	3	0	2	1
11	0	1	3	2	1	1	0	0
12	0	0	3	0	1	2	0	1
13	0	0	0	1	1	0	1	0
14	1	2	1	0	2	3	2	0
total	5	19	27	19	19	21	18	17
avg FRUIT set per treatment	0.357143	1.35714	1.92857	1.35714	1.35714	1.5	1.28571	1.21429
fruit set	11.9048	45.2381	64.2857	45.2381	45.2381	50	42.8571	40.4762

## Sheet: Seed Number
SEED PER HARVESTED FRUIT (8 WEEKS AFTER TREATMENT APPLICATIONS)	TREATMENTS
FRUIT	EXC	OPEN	PLUS	NB	AHB1	AHB2	AHB3	AHB4
1	16	11	28	30	7	17	8	20
2	14	18	14	17	14	4	24	20
3	8	28	33	25	14	6	15	8
4	6	16	24	8	17	13	13	5
5	7	17	37	5	4	4	10	24
6		15	23	6	22	18	18	6
7		19	32	3	5	8	19	15
8		13	28	29	17	2	16	21
9		11	15	4	26	25	22	6
10		18	31	18	13	21	26	26
11		10	34	26	13	4	15	22
12		33	28	25	13	21	6	12
13		34	28	18	5	17	15	17
14		32	21	23	8	11	29	27
15		30	29	10	26	22	7	11
16		23	24	7	15	29	12	20
17		32	38	7	24	16	16	18
18		23	34	23	24	27	13
19		29	28	10	24	14
20			24			26
21			32			24
22			34
23			26
24			39
25			33
26			34
27			28
total	51	412	779	294	291	329	284	278
avg seed per treatment	10.2	21.6842	28.8519	15.4737	15.3158	15.6667	15.7778	16.3529

## Sheet: bee n x guild
				Bee type by time of day
Functional Groups	Hours	Day 1	Day 2	Day 3	Day 4	Day 5	Day 6	Day 7	Day 8	MEAN	Std. Dev.
AHB	08:00:00	20	16	11	7	5	13	5	5	10.25	5.72588
	10:00:00	28	59	75	60	45	54	40	67	53.5	15.2222
	12:00:00	26	30	33	40	36	57	33	54	38.625	11.2114
	14:00:00	7	5	3	5	6	12	4	15	7.125	4.1897
NB	08:00:00	3	3	4	4	1	0	0	2	2.125	1.64208
	10:00:00	8	9	10	16	6	7	2	33	11.375	9.59073
	12:00:00	4	8	11	16	6	7	2	20	9.25	6.11205
	14:00:00	5	10	3	8	1	6	0	8	5.125	3.5632
NBZ	08:00:00	0	5	0	1	0	0	1	0	0.875	1.72689
	10:00:00	4	5	1	3	5	2	3	7	3.75	1.90863
	12:00:00	0	1	11	1	4	3	5	13	4.75	4.80327
	14:00:00	2	0	0	0	0	0	0	1	0.375	0.744024

## Sheet: Bee Genera abundance
	ABUNDANCE OF BEE GENERA PER TRANSECT ON DAYS OF SAMPLING
GENERA	Species ID	Day 1	Day 2	Day 3	Day 4	Day 5	Day 6	Day 7	Day 8	MEAN	Std. Dev.	S.Err.	%
Apis	1	81	110	122	112	92	136	82	141	109.5	42.1251	14.8935	74.6
Augochlora	2	1	2	0	1	1	0	2	7	1.75	2.10819	0.745356	1.19149
Eulaema	3	0	0	0	1	1	0	0	0	0.25	1.01379	0.35843	0.170213
Euglossa	4	0	0	1	0	0	0	0	1	0.25	1.32288	0.467707	0.170213
Exomalopsis	5	0	1	1	1	3	1	2	9	2.25	2.83333	1.00173	1.53191
Lasioglossum	6	2	0	2	1	0	0	0	0	0.625	1.98606	0.702179	0.425532
Melipona	7	0	6	8	0	4	4	5	0	3.375	3.11359	1.10082	2.29787
Megachile	8	0	0	0	0	0	0	0	3	0.375	2.72845	0.964653	0.255319
Xylocopa	9	3	2	0	0	0	0	0	1	0.75	2.95804	1.04583	0.510638
Partamona	10	9	0	0	0	0	0	0	0	1.125	4.19656	1.48371	0.765957
Scaptotrigona	11	1	0	0	0	0	1	1	0	0.375	3.5746	1.26381	0.255319
Frieseomelitta	12	10	19	27	38	14	17	3	61	23.625	17.6918	6.255	16.0851
Trigonisca	13	0	11	1	6	0	1	0	2	2.625	5.04425	1.78341	1.78723
										146.875			100
